# Supplementary material for: Association of SPP1 and NCAPG genes with milk production traits in Chinese Holstein cows: polymorphism and functional validation analysis
Source: Front Vet Sci. 2024 Oct 30;11:1435128. doi: 10.3389/fvets.2024.1435128 (PMC11561407; doi:10.3389/fvets.2024.1435128)
Supplement: Supplementary file 1 [file Table_1.xlsx]

## Sheet: Sheet1
Supplementary Table S1 Information of primers for PCR amplification
Primer name	Sequence(5′→3′)	Product size(bp)			Tm(℃)
SPP1-748-F	AGAGTCCAGATGCCACAGAG	775			57
SPP1-748-R	CACAACTGATAGCACCAGACTC
SPP1-272-F	TTTTCCCTCCCTCTACG	420			53
SPP1-272-R	GCAGGCTTACCTTGGTCT
NCAPG-124-F	TCTTGGGACTGATAAGGGTA	1106			53
NCAPG-124-R	TGTGAAAGGGACTGGGTT
NCAPG-234-F	AAATTCTTGGGCAGTTGCT	561			53
NCAPG-234-R	AAAACAATGTGGAATCGCA
NCAPG-162-F	CCTGGAGCGTGAATGGTT	1261			53
NCAPG-162-R	CTTCAAGAAATGAGCACCAA
NCAPG-141-F	TGATGAGGGAAGACAGGCT	1106			53
NCAPG-141-R	AGATACCCAGTAGTCGTTTCC
