# Supplementary material for: Association of SPP1 and NCAPG genes with milk production traits in Chinese Holstein cows: polymorphism and functional validation analysis
Source: Front Vet Sci. 2024 Oct 30;11:1435128. doi: 10.3389/fvets.2024.1435128 (PMC11561407; doi:10.3389/fvets.2024.1435128)
Supplement: Supplementary file 2 [file Table_2.xlsx]

## Sheet: sheet1
Supplementary Table S2 The reaction system and operational procedure for PCR amplification
Reaction System	Content	Dosage	Total Volume
	Forward primer (10 pmol/μL)	2μL	50μL
	Reverse primer (10 pmol/μL)	2μL
	2×Taq MAster Mix (Vazyme,P112-01)	25μL
	cDNA (50-100 ng/μL)	6μL
	ddH2O	15μL
Reaction Procedure	Temperature	Time	Cycle No.
	95℃	5min	1
	95℃	15sec	35
	Tm (℃)	40sec
	72℃	1min
	72℃	5min	1
	4℃	forever	1
