# Supplementary material for: Association of SPP1 and NCAPG genes with milk production traits in Chinese Holstein cows: polymorphism and functional validation analysis
Source: Front Vet Sci. 2024 Oct 30;11:1435128. doi: 10.3389/fvets.2024.1435128 (PMC11561407; doi:10.3389/fvets.2024.1435128)
Supplement: Supplementary file 3 [file Table_3.xlsx]

## Sheet: sheet1
Supplementary Table S3 SPP1, NCAPG siRNA sequence and NC sequence
Sequence name	sequences
	sense（5'-3'）	antisense（5'-3'）
NCAPG-si-636	GGGCAGUGUUAUCGUGUAUTT	AUACACGAUAACACUGCCCTT
NCAPG-si-1386	GACUGCUCCACAUCAUUAUTT	AUAAUGAUGUGGAGCAGUCTT
NCAPG-si-2628	GCAGCGAUCUUGCUAAAGATT	UCUUUAGCAAGAUCGCUGCTT
SPP1-si-176	GCUGUAGCCAUAUGGCUAATT	UUAGCCAUAUGGCUACAGCTT
SPP1-si-795	GCCUUGAAGACAAGCUAGATT	UCUAGCUUGUCUUCAAGGCTT
SPP1-si-412	GUCUCACCAUUCUGAUGAATT	UUCAUCAGAAUGGUGAGACTT
GAPDH Positive control	UGACCUCAACUACACAUGGUUTT	AACCAUGUAGUUGAGGUCATT
