# Supplementary material for: Association of SPP1 and NCAPG genes with milk production traits in Chinese Holstein cows: polymorphism and functional validation analysis
Source: Front Vet Sci. 2024 Oct 30;11:1435128. doi: 10.3389/fvets.2024.1435128 (PMC11561407; doi:10.3389/fvets.2024.1435128)
Supplement: Supplementary file 4 [file Table_4.xlsx]

## Sheet: sheet1
Supplementary Table S4 Primer information for qRT-PCR
Primer name	Sequence(5′→3′)	Product size(bp)	Tm(℃)
GAPDH-F	TCGGAGTGAACGGATTCGG	192	57
GAPDH-R	TGATGACGAGCTTCCCGTTC
SPP1-F	CCTCCCAAGTAAGTCCAA	265	53
SPP1-R	CTTCAGTCCGTAAGCCAC
NCAPG-F	TTGGCGTGTCCTTTGTGA	263	53
NCAPG-R	TACCCAGTATTCGTTTCCTTCC
CSN2-F	AACAGCCTCCCACAAAC	108	53
CSN2-R	AGCCATAGCCTCCTTCAC
CSN3-F	CCAGGAGCAAAACCAAGAAC	148	57
CSN3-R	TGCAACTGGTTTCTGTTGGT
DGAT1-F	ACCTGACCTACCGCGATCTCTAC	142	63
DGAT1-R	ACCTGGAGCTGGGTGAGGAAC
DGAT2-F	TCCAAGTCATCTCGGTGCT	129	58
DGAT2-R	CCAGCCAGGTGAAGTAGAGC
LPIN1-F	ACAGCGCCCCTGTAAAGCTC	162	62
LPIN1-R	GAACACTGCAGGCTCCCGTT
AGPAT6-F	TTCCAGTACATCAGCCTGCGG	97	61
AGPAT6-R	TGAAAGCGAGAGCTATCCTCAGT
PCNA-F	TGAAGAAAGTGCTGGAGGCG	198	56
PCNA-R	TTTTGGACATGCTGGTGAGG
CDK2-F	CAAGTTGACGGGAGAAGTG	297	56
CDK2-R	CGATGAGAGTGGCAGAAAG
CCND1-F	AGTTCATTTCCAACCCGC	252	56
CCND1-R	CCTCCTCTTCCTCCTCCG
BAX-F	GCAAACTGGTGCTCAAGG	189	56
BAX-R	GCACTCCAGCCACAAAGA
BAD-F	TCAGCAAGCACTGGCTAACA	268	56
BAD-R	TGAAACTCGTCGCTCATCCT
BCL2-F	GATGACCGAGTACCTGAACCG	120	56
BCL2-R	GACAGCCAGGAGAAATCAAACA
Casp9-F	CCTGCCTTACCATTCACC	205	56
Casp9-R	GCATTCTGCTCCTCCTCC
