# Supplementary material for: Association of SPP1 and NCAPG genes with milk production traits in Chinese Holstein cows: polymorphism and functional validation analysis
Source: Front Vet Sci. 2024 Oct 30;11:1435128. doi: 10.3389/fvets.2024.1435128 (PMC11561407; doi:10.3389/fvets.2024.1435128)
Supplement: Supplementary file 5 [file Table_5.xlsx]

## Sheet: Sheet1
Supplementary Table S5
GO Term (level1)	GO ID (level2)	GO Term (level2)	number_of_out	Genes_of_out
Biological Process	GO:0110148	biomineralization	1	ENSBTAG00000007568
Biological Process	GO:0022610	biological adhesion	2	ENSBTAG00000000470,
				ENSBTAG00000005260
Biological Process	GO:0048518	positive regulation of biological process	4	ENSBTAG00000000470
				ENSBTAG00000005260
				ENSBTAG00000020031
				ENSBTAG00000021582
Biological Process	GO:0032501	multicellular organismal process	4	ENSBTAG00000000470
				ENSBTAG00000005260
				ENSBTAG00000007568
				ENSBTAG00000020031
Biological Process	GO:0022414	reproductive process	1	ENSBTAG00000020031
Biological Process	GO:0000003	reproduction	1	ENSBTAG00000020031
Biological Process	GO:0050789	regulation of biological process	5	ENSBTAG00000000470
				ENSBTAG00000005260
				ENSBTAG00000020031
				ENSBTAG00000021582
				ENSBTAG00000046561
Biological Process	GO:0065007	biological regulation	5	ENSBTAG00000000470
				ENSBTAG00000005260
				ENSBTAG00000020031
				ENSBTAG00000021582
				ENSBTAG00000046561
Biological Process	GO:0032502	developmental process	2	ENSBTAG00000007568
				ENSBTAG00000020031
Biological Process	GO:0051179	localization	2	ENSBTAG00000005260
				ENSBTAG00000020031
Biological Process	GO:0008152	metabolic process	4	ENSBTAG00000005260
				ENSBTAG00000005989,
				ENSBTAG00000020031
				ENSBTAG00000046561
Biological Process	GO:0023052	signaling	2	ENSBTAG00000005260
				ENSBTAG00000020031
Biological Process	GO:0048519	negative regulation of biological process	1	ENSBTAG00000020031
Biological Process	GO:0050896	response to stimulus	2	ENSBTAG00000005260
				ENSBTAG00000020031
Biological Process	GO:0009987	cellular process	5	ENSBTAG00000000470
				ENSBTAG00000005260
				ENSBTAG00000020031
				ENSBTAG00000021582
				ENSBTAG00000046561
Molecular Function	GO:0005488	binding	6	ENSBTAG00000000470,
				ENSBTAG00000005260
				ENSBTAG00000005989
				ENSBTAG00000007568
				ENSBTAG00000020031
				ENSBTAG00000046561
Molecular Function	GO:0005215	transporter activity	1	ENSBTAG00000020031
Molecular Function	GO:0003824	catalytic activity	1	ENSBTAG00000005989
Cellular Component	GO:0032991	protein-containing complex	4	ENSBTAG00000011973
				ENSBTAG00000019441
				ENSBTAG00000020031
				ENSBTAG00000021582
Cellular Component	GO:0110165	cellular anatomical entity	8	ENSBTAG00000000470
				ENSBTAG00000005260
				ENSBTAG00000005989
				ENSBTAG00000007568
				ENSBTAG00000019441
				ENSBTAG00000020031
				ENSBTAG00000021582
				ENSBTAG00000046561
Note:bolded is gene SPP1, red font is NCAPG
