# Supplementary material for: Association of SPP1 and NCAPG genes with milk production traits in Chinese Holstein cows: polymorphism and functional validation analysis
Source: Front Vet Sci. 2024 Oct 30;11:1435128. doi: 10.3389/fvets.2024.1435128 (PMC11561407; doi:10.3389/fvets.2024.1435128)
Supplement: Supplementary file 6 [file Table_6.xlsx]

## Sheet: Sheet2
Supplementary Table S6
KEGG_Pathway	out	All	Pvalue	Pathway ID	Genes
ECM-receptor interaction	2	90	0.000261342	ko04512	ENSBTAG00000005260
					ENSBTAG00000021582
Focal adhesion	2	204	0.00134034	ko04510	ENSBTAG00000005260
					ENSBTAG00000000470
Human papillomavirus infection	2	363	0.00420524	ko05165	ENSBTAG00000005260
					ENSBTAG00000000470
PI3K-Akt signaling pathway	2	412	0.00539994	ko04151	ENSBTAG00000005260
					ENSBTAG00000021582
Arginine and proline metabolism	1	55	0.0171621	ko00330	ENSBTAG00000005989
GnRH secretion	1	63	0.0196419	ko04929	ENSBTAG00000005260
Glutathione metabolism	1	64	0.0199516	ko00480	ENSBTAG00000005989
Toll-like receptor signaling pathway	1	105	0.0325926	ko04620	ENSBTAG00000005260
Apelin signaling pathway	1	147	0.0454287	ko04371	ENSBTAG00000005260
Metabolic pathways	1	1749	0.454599	ko01100	ENSBTAG00000005989
Note:Bolded is gene SPP1, red font is NCAPG
